# Supplementary material for: Immunotherapy for Urological Tumors on YouTubeTM: An Information-Quality Analysis
Source: Vaccines (Basel). 2022 Dec 30;11(1):92. doi: 10.3390/vaccines11010092 (PMC9866846; doi:10.3390/vaccines11010092)
Supplement: Supplementary file 1 [file vaccines-11-00092-s001.zip]

Archive with 1 entries (1 files):
- vaccines-2071581-supplementary.pdf
